# Supplementary material for: Functional Genomics Screening Utilizing Mutant Mouse Embryonic Stem Cells Identifies Novel Radiation-Response Genes
Source: PLoS One. 2015 Apr 8;10(4):e0120534. doi: 10.1371/journal.pone.0120534 (PMC4390347; doi:10.1371/journal.pone.0120534)
Supplement: S1 Table — (XLSX) [file pone.0120534.s003.xlsx]

## Sheet: Sheet1
		% Change Viability		Log Ratio B-Gal
Clone	Gene	0 Gy vs 0.5 Gy	0 Gy vs 4 Gy	0.5 Gy vs 0 Gy	4 Gy vs 0 Gy
23	Aatf	1.34175	-1.49941	-0.00328931	-0.104317
160	Abcc5	0.0886525	-5.27016	0.160871	0.20899
416	Acp6	-5.03453	-4.88763	0.0601735	0.0442313
361	Actn4	3.26791	-6.81143	-0.137948	-0.00560567
524	Actr2	1.32132	1.96849	-0.0108037	0.0266833
129	Adam19	8.04543	7.79901	-0.103844	-0.207162
66	Adnp	-7.92074	-3.67412	-0.150599	-0.410403
104	Adnp2	-7.52479	2.76027	-0.355327	-0.600244
137	Agk	-4.59269	-3.61281	0.0631597	0.0119859
98	Akap1	-0.385836	-1.13279	-0.108515	-0.0647874
24	Akt1s1	-4.59559	0.0428413	0.0611501	-0.216571
363	Alkbh3	-10.1734	-2.41813	-0.392172	-0.117485
128	Anapc11	-2.6472	2.50793	-0.0537501	-0.320385
90	Anapc7	10.972	9.97642	-0.50525	-0.465995
84	Ankrd28	-6.27788	-12.9627	-0.112489	-0.144811
121	Anln	-4.12807	-5.79918	0.00245436	-0.0950197
226	Anp32a	-5.9166	-6.10051	0.0458978	-0.0197219
67	Apobec1	-3.12926	-4.06909	0.0264718	-0.0385301
496	Arhgef7	3.29704	-12.3513	-0.0439781	-0.0824564
225	Arid1a	5.08781	16.8331	0.109865	-0.303052
73	Arid3b	-9.48314	-8.36772	-0.0212097	-0.132079
422	Arid4B	-3.09132	0.6413	-0.0393393	-0.202474
80	Arih2	0.285156	-3.35148	-0.0527471	-0.143107
87	Arl3	2.36171	-5.73604	-0.179702	-0.273747
131	Arl6ip5	19.8749	15.6666	-0.102604	-0.0736631
27	Arntl	1.09942	-3.88586	0.0136106	0.037941
515	Arpc1b	11.1802	13.2411	-0.0891073	-0.268483
298	Asns	11.9587	11.2083	-0.0468447	-0.200991
400	Atp2b1	13.8983	13.9988	-0.139288	-0.633714
28	Atp5b	-4.06979	-11.8996	0.00663118	-0.270662
221	Atrx	-0.00337108	-8.55455	-0.107817	-0.0289359
161	Aurka	-1.80705	-14.3692	-0.0104602	0.0460963
477	Aurka	-2.40394	-5.44173	-0.0238187	0.0820245
29	Aurkb	-5.2561	-5.65374	0.0102141	-0.0244288
2	Aven	0.193125	-6.65723	-0.0157483	0.028965
174	B3gnt2	13.0965	0.434048	-0.148317	-0.174729
195	Bach1	-22.4876	-21.3791	0.12922	0.125872
238	Bcap31	-30.5134	-11.6432	0.17474	0.0274748
244	Bcl7a	-6.68638	23.5118	0.0218368	-0.145112
241	Bcl7b	9.74428	-3.2587	-0.183948	-0.317963
476	Bclaf1	6.93455	29.7879	-0.111644	-0.222569
450	Birc3	-10.0021	-8.35609	0.0462547	0.0955676
83	Birc5	4.88957	-6.20189	-0.259735	-0.338696
3	Birc6	0.594034	-3.11326	0.0348329	-0.0626554
163	Blcap	-7.43441	-9.25413	0.0433024	0.0773091
364	Brcc3	-3.81201	-17.7635	-1.77153	-1.85002
185	Cabin1	1.99136	4.34756	0.0640563	0.045877
342	Calcoco2	-3.4806	-6.40745	-0.0405803	0.13389
162	Camk2b	13.9512	-2.15541	-0.0862404	-0.153335
531	Capza1	3.42324	-8.97548	-0.0777561	0.211927
352	Carm1	-4.43808	-8.55815	0.0510229	-0.127338
169	Cars	4.67133	-9.59122	-0.00917243	-0.125838
173	Casc3	18.3709	11.1675	-0.0641078	-0.0643973
158	Casp8ap2	-2.87261	-6.50645	0.0587423	0.0559906
353	Casz1	7.96918	5.75466	-0.0206766	0.0022692
123	Cat	-6.84396	6.09363	-0.0314865	-0.114511
219	Cbfa2t2	4.28325	-1.45768	-0.0549139	-0.110729
220	Ccdc88c	3.24419	-4.44702	-0.00796892	-0.236712
4	Ccnb1	1.33828	-3.4606	0.351157	0.32207
345	Ccnk	11.3067	-2.41198	0.121745	0.324551
12	Ccny	-3.58447	-2.8847	0.21098	0.107969
168	Cct3	3.5676	-1.30901	0.0131413	-0.0143237
228	Cd38	4.50096	-8.25011	-0.01048	0.00698576
55	Cd9	-10.9212	-15.0837	0.0651364	-0.104893
300	Cd97	-16.5998	-11.2967	0.100007	0.095508
240	Cdc23	3.94097	11.6746	-0.0652928	-0.113233
269	Cdc25a	13.2436	-3.52449	-0.103264	-0.178591
338	Cdc25b	1.23836	-3.43165	0.296841	0.354148
265	Cdc25c	9.39843	39.772	0.0747468	-0.142845
340	Cdc27	3.46995	-5.1167	0.0565717	0.268041
308	Cdc42ep4	0.0893024	-8.504	0.082913	0.1537
259	Cdc7	10.9726	7.25468	-0.204692	-0.00862283
33	Cdca2	-2.49702	-8.46767	0.0175345	-0.038239
432	Cdca2	3.74958	8.49016	-0.138803	-0.214114
276	Cdca7	0.175338	-8.56776	-0.146197	-0.111753
458	Cdk7	-2.11581	0.495681	0.12978	0.106372
492	Cdk8	6.13238	-0.143484	-0.151924	-0.288743
148	Cdt1	-12.1112	0.198869	0.189353	0.0505564
403	Cep68	0.463503	-3.51878	-0.511893	0.108488
445	Cetn2	-1.21975	-9.277	-0.290233	0.0985733
434	Chaf1a	-1.21857	8.22651	0.106598	-0.121051
184	Chd9	6.41625	3.10666	-0.0576424	-0.14743
460	Chfr	4.61349	-2.57702	-0.0553087	-0.0412753
502	Chn2	15.299	3.89079	-0.247276	0.104454
485	Cirbp	0.568402	-2.07599	-0.114677	-0.0184973
420	Cks1b	6.40478	-3.66182	0.00121684	0.0724469
334	Clcn3	2.82324	-0.557826	-0.103538	-0.225342
336	Cnot6	-4.32824	-9.54499	0.0646667	0.137582
85	Cobl	-1.24573	4.65276	-0.163193	-0.294831
392	Cox4i1	5.75215	2.42753	0.0941089	-0.0618091
157	Cradd	24.4572	4.9191	-0.304528	0.149396
444	Creb1	-4.5898	4.97649	0.262527	0.177042
449	Creb3	-6.48471	3.97944	0.0621624	0.063232
493	Csrp2	6.18117	-6.07106	-0.188057	-0.272785
172	Ctnna1	19.9571	2.37307	-0.365804	-0.040604
207	Cul3	-7.52709	-5.46713	0.0488106	-0.103228
528	Cux1	2.1192	19.1563	0.0332451	-0.390454
122	Cxcl17	-18.591	-5.16127	0.0650842	-0.00839407
525	Cxcr7	7.02458	2.38115	-0.0734842	-0.0751383
59	Cyp20a1	-4.16282	-7.45065	0.015227	0.0342527
251	Dapk1	-1.39246	13.325	-0.00794339	-0.0752606
13	Ddb1	4.64138	4.41231	-0.0460435	-0.0694284
138	Ddb2	7.7023	-5.7888	-0.101826	0.0633061
112	Diablo	2.55162	-12.3432	-0.0390321	-0.59001
211	Dmtf1	-3.5593	-3.41825	-0.0243027	-0.167445
186	Dpagt1	19.5519	7.05776	-0.302811	-0.249646
242	Dppa4	-2.98637	1.67971	0.0132983	-0.115068
309	Dstn	6.45539	-5.53725	0.441173	0.468382
343	Dus2l	0.0120391	-0.694675	-2.25717e-06	-0.156301
266	Dynlrb1	-15.9554	-20.3188	-0.0530591	0.194784
321	E2f2	5.90776	-9.07539	-0.113243	-0.00950363
393	Ece1	-4.35667	-2.80355	0.000113171	-0.0223828
293	Eed	-1.28382	-4.93653	0.1527	0.0544795
30	Eef1e1	4.92104	2.79211	-0.132536	-0.227442
306	Eif4e3	-14.6716	-11.773	0.156404	0.104664
360	Elf1	10.3462	-5.98896	0.057172	0.0298075
52	Epb4.1l14a	-1.92626	-4.8718	-0.0177368	-0.0894284
314	Epb4.9	6.19988	-3.16809	0.0683121	0.13439
118	Epc1	4.46795	-10.6181	-0.0308441	-0.899753
279	Ephb2	8.5026	9.53146	-0.0883421	-0.159367
14	Ercc4	1.74068	0.583459	-0.035654	-0.118441
288	Erf	-2.78433	2.01676	0.0345359	-0.120048
294	Etf1	7.2196	-6.09995	-0.0301087	-0.150325
268	Exo1	15.6778	-0.213413	-0.0323757	-0.150404
86	Faf1	2.79081	-3.63823	-0.193491	-0.283964
368	Fam169a	-11.1487	-4.70315	0.154506	0.0251155
303	Fbxw11	-5.07623	-5.1939	-0.0887945	0.0963259
304	Fnbp1	12.1045	-4.89206	-0.0110936	0.175444
504	Fndc3a	-8.83943	-8.21431	-0.11012	0.0382842
307	Fubp1	-3.02965	-4.61669	-0.0182447	0.0645918
216	Fzr1	8.10757	-0.938343	-0.0891556	-0.0858798
514	G3bp1	5.0375	-3.29788	-0.103378	-0.0783618
507	Gadd45gip1	-10.2122	-4.65574	-0.0285587	0.11592
497	Gdf3	8.82922	-1.98261	-0.145794	-0.181603
467	Gprc5a	-3.90342	-1.38667	0.112032	0.0152741
509	Grb7	-3.70216	-9.37412	-0.626207	0.0798759
89	Gspt1	-5.57357	9.61283	-0.171336	-0.557187
315	Gzma	-6.11439	-12.3094	-0.0222655	-0.121844
258	Hdgf	-0.394148	-5.24058	0.0100561	-0.00289453
5	Hells	-3.19412	-5.95798	-0.110935	-0.185944
126	Hexb	-3.09389	-5.31626	-0.0861424	-0.20306
475	Hic2	7.425	7.31266	0.166821	0.252753
232	Hip1	3.47884	-2.60458	-0.0473956	-0.0395396
378	Hipk1	-13.0678	-5.47564	0.00523445	0.00271627
110	Hmga2	0.131223	-4.95253	-0.12472	-0.0141893
311	Hnrnpa3	-15.454	-18.1216	0.0979813	0.0632265
292	Hspd1	3.05505	5.05514	0.029747	-0.00155058
154	Ict1	1.90793	2.66397	-0.125646	-0.106818
401	Ifitm3	6.028	16.7916	0.0837514	-0.0499427
31	Igf2bp1	4.8333	-6.8087	-0.11789	-0.0661172
339	Igf2bp3	14.3055	12.4871	-0.0458597	-0.136475
435	Il4i1	-5.23117	-16.1611	-0.0227891	-0.00171307
47	Ilf2	-7.06055	-2.59754	0.0238842	-0.07143
329	Incenp	-1.43827	-1.47344	-0.105408	-0.0321369
120	Ing4	-0.898093	-8.25232	-0.0451183	-0.923254
305	Ints6	0.974165	1.69624	0.135931	-0.101137
287	Iqgap1	7.67076	-2.18618	-0.169946	-0.197591
54	Irack3	-6.50865	-8.54439	-0.0782304	-0.041566
297	Irak3	4.79171	-6.63649	0.00585188	-0.0691361
260	Irf3	-1.59337	6.92051	0.0981734	0.096453
498	Jdp2	-6.68854	-1.38564	-0.367333	0.0388668
358	Jup	-13.4119	-16.1315	0.0607849	-0.0249945
53	Kank4	3.84498	4.93669	-0.0652205	-0.127091
290	Kat2b	-1.0128	-4.91552	-0.125966	-0.183577
15	Kcmf1	-1.20121	-3.86447	-0.0713637	-0.0978686
267	Kif20b	-3.04549	-6.30082	-0.350985	-0.220995
16	Kif22	14.4619	19.3527	-0.00772523	-0.203872
262	Kif2c	-17.5894	-3.6487	0.112682	0.00582069
34	Kin	0.0440554	-6.12846	-0.00595997	0.0558785
237	Klf8	5.29082	13.3355	0.00193868	-0.488619
202	L3mbtl3	1.41853	-5.51296	0.0554992	0.0721729
235	Larp7	6.46575	15.6347	-0.185203	-0.179728
177	Lasp1	5.88181	-1.66388	0.0761242	0.124847
223	Lgtn	-4.83794	-11.5761	0.0602361	0.0237049
233	Lig1	3.63768	5.19269	-0.04448	0.076245
204	Lims1	22.5803	7.84975	-0.284961	0.0455649
487	Lmo7	12.4033	6.10289	-0.0497145	-0.0474519
218	Lnpep	-4.3748	13.9494	0.0350765	-0.170648
234	Lpar1	9.64907	0.113271	0.0820308	-0.101942
533	Lrrc2	8.24064	0.551898	0.00457768	0.00413414
331	Lypla1	-2.34381	-10.7179	-0.0641848	0.00479772
35	Magi1	-2.28517	-4.22248	-0.0025051	0.0197051
310	Map2k6	3.50871	-10.3216	0.2286	0.338453
299	Mapre2	5.66835	0.238621	-0.0665333	-0.135801
355	Mark3	-1.13714	1.45104	-0.0120812	-0.106864
17	Mbd3	3.94474	5.86301	-0.0691492	-0.0679486
301	Mcm2	25.7778	4.41937	-0.203024	0.0871279
410	Mcm3ap	-2.97205	-8.24709	-0.196218	-0.0562441
199	Mcrs1	4.16514	-8.55988	0.110836	0.0334676
419	Mdga1	-7.07506	-4.75578	-0.0253996	0.296577
74	Mdm4	0.622425	-2.10028	-0.166468	-0.285108
81	Memo1	10.3406	2.86373	-0.238574	-0.353225
97	Metap2	-1.39453	9.78467	-0.0691494	-0.097784
516	Mgea5	1.54234	-8.79253	0.000307169	0.0122553
384	Mll3	17.6863	14.293	-0.133925	-0.112731
470	Mobkl1b	2.20063	14.2154	-0.141598	-0.203544
409	Mpp7	-6.92958	-3.49584	0.0303412	0.0112617
471	Msh2	11.3009	4.59619	-0.0596959	-0.235256
8	Msh3	-3.71719	-7.58022	0.0231213	-0.0897898
526	Msn	0.225403	11.8303	0.169031	-0.029045
421	Mtap1s	2.59071	-7.71186	-0.0308238	-0.1763
116	Mtap4	0.946126	-13.1911	-0.0712128	-0.89935
424	Mtmr4	-9.91341	-2.87722	-0.0730515	-0.302952
9	Mtmr7	2.93433	0.9174	0.00878566	-0.072279
448	Myh9	-1.74026	-11.9181	0.00332484	-0.104191
263	Hspe1	-2.29349	-10.1676	0.027314	0.00177611
439	Ntn1	-11.8287	-2.84942	0.0848816	0.107956
466	Steap3	-1.5639	2.83035	-0.229737	-0.262398
373	N4bp1	2.47365	-3.15803	-0.0920967	0.0215148
250	Nanog	14.543	16.9355	-0.0779749	-0.191116
418	Nap1l4	-8.92415	-3.87523	-0.514059	-0.157559
51	Ncoa3	4.59859	-10.2019	-0.122854	-0.124108
379	Ncor1	-11.9968	-7.72519	-0.0543173	-0.119727
433	Ncor2	-14.2736	-11.1021	0.104285	0.173958
155	Ndufa13	2.25946	1.05583	0.00983822	-0.0203188
391	Ndufs3	-4.71208	-6.71141	-0.0366655	-0.0509637
132	Nek6	0.860431	7.22341	-0.0464611	-0.0976632
159	Nek6	-2.70155	-2.81068	0.0972914	0.0786564
356	Nkiras2	-8.39738	-10.4516	-0.0354309	-0.0872659
455	Nmt2	-10.3748	-2.96326	0.115786	-0.164185
166	Nono	4.83493	-7.09747	-0.013803	0.0313821
145	Npat	-5.84554	-20.3734	0.0447304	0.0637143
18	Nqo1	-3.46388	-1.82709	0.139616	0.122496
106	Nrf1	-22.3711	3.99412	0.12353	-0.122697
152	Nrg4	3.81475	-6.7793	0.00997252	0.0836602
513	Nrip1	17.7162	8.5159	-0.27439	-0.148738
412	Nsd1	1.66537	-12.8955	-0.0212085	-0.130273
407	Nsf	2.89047	-3.70647	-0.0939907	-0.0748897
91	Nuak1	1.25514	4.0991	0.183502	-0.0478956
369	Nucb1	1.90738	-6.04506	0.00671176	-0.0289868
124	Nudt1	4.97764	12.5081	-0.0370021	-0.180908
480	Nudt1	-3.31067	-12.2655	0.0249691	0.0727718
130	Nup214	11.121	11.8496	-0.179068	-0.134983
385	Nup98	-2.97995	3.05482	0.0260648	-0.330024
473	Odz4	6.69316	-1.71988	0.0712828	0.00975912
256	Ogg1	-11.3592	-13.7932	-0.0769438	-0.0381026
88	Oxsr1	1.43362	9.03485	-0.0714025	-0.323907
76	Papola	-1.27118	-14.7138	0.183662	0.000462898
133	Parvb	1.33781	-7.43988	-0.106388	-0.0967974
10	Pcnp	-5.94994	-6.62228	0.102304	-0.00176452
330	Pcnt	1.68063	-11.2217	-0.0400836	-0.051228
324	Pcsk6	-1.11011	0.507311	0.136729	0.158565
255	Pdcd5	1.86568	4.19645	-0.125544	-0.129246
351	Pdlim5	3.61074	-3.8369	-0.0981861	-0.067435
365	Pdpn	2.56873	-9.10501	0.100578	0.280265
346	Pds5a	-11.2101	-16.1426	0.0501312	-0.0807043
282	Pecam1	2.14535	3.57597	0.0252323	0.296575
349	Pex14	1.03737	8.05764	0.383902	0.739167
275	Pkp4	-2.98497	0.528659	0.162415	-0.0246425
274	Plagl2	10.3564	-2.30863	-0.142538	-0.223838
319	Plekhg5	-11.1201	-12.2407	0.248456	0.394652
19	Pml	3.49701	1.53892	-0.105506	-0.194135
320	Pnrc1	13.95	-1.73928	-0.143377	-0.136107
519	Pomgnt1	0.391038	-5.35084	-0.0368376	-0.227378
286	Ppox	6.25392	-2.07386	-0.0319672	0.0736921
323	Ppp1r9a	11.0037	-5.49846	0.00849115	-0.189666
196	Ppp2ca	1.282	-2.03311	0.0299242	-0.115113
109	Prdx3	-30.8874	2.97384	0.357476	-0.160598
20	Prkdc	4.18455	2.75027	-0.0158993	-0.119827
411	Prpf19	2.37904	-1.22405	-0.099637	-0.19735
491	Psmb10	16.1764	14.4618	-0.184949	-0.199831
302	Ptbp2	13.2302	13.7706	0.368237	0.276151
147	Ptges3	-4.92939	-1.09571	0.119398	-0.0264858
366	Ptgfrn	-3.30271	-22.4385	-0.0645331	-0.183609
187	Ptprf	12.0532	7.7571	-0.0998052	0.0693037
322	Puf60	0.179663	-1.45066	-0.0611385	0.0484165
530	Pvt1	7.85368	5.11021	-0.0793657	0.00449794
328	Rab5A	-3.00169	-8.04668	0.00126715	-0.12308
318	Rab7	6.81017	-2.99017	0.0582154	0.0736137
350	Rab8a	8.42396	36.3615	0.219584	0.0377217
243	Rabgef1	11.0631	-11.9834	0.0438517	0.144331
1	Rac1	-4.90199	-8.44867	0.0131087	-0.0632658
38	Rac1	-1.08155	-3.50403	0.0630445	-0.118476
523	Rad17	1.4391	-1.44045	0.0186598	-0.119044
452	Rad51	-11.8402	-15.5576	0.00867935	-0.170445
535	Rarg	9.23267	5.18745	-0.136432	-0.194162
156	Rbbp4	3.35071	7.35183	0.00886379	-0.169192
191	Rbbp5	22.7413	12.3554	-0.223358	-0.348739
139	Rbks	11.1253	16.114	-0.154607	-0.135657
72	Rbm17	-14.4228	-10.7809	0.146653	-0.152146
194	Rbpj	-3.88746	-2.63372	-0.0549705	-0.0932081
46	Rbpms	0.185386	3.67827	-0.0547841	-0.165251
100	Rbpms	12.3945	-0.382853	-0.182918	-0.364294
459	Rere	-2.88241	-4.27076	0.21022	0.0164833
387	Rfx2	19.2798	-0.727154	-0.452167	-0.139368
488	Rhbdd3	0.141622	-5.06316	-0.40548	0.122151
167	Rhoc	12.7441	1.88038	-0.158215	-0.0711552
153	Rictor	6.7255	5.89602	-0.209438	-0.262723
446	Rims2	-5.61625	-2.57051	0.202469	0.21411
367	Rnf125	-12.328	-10.4975	0.0133907	-0.00973715
406	Rnf7	13.2693	-10.3785	-0.136811	-0.0745612
372	Rpl22	6.87215	4.21583	-0.112113	0.0662622
376	Rpn2	4.81337	-7.32636	-0.211702	-0.117176
197	Rps6	3.13159	-11.7249	-0.0709882	0.0395739
21	Rps6ka1	-2.98372	-3.4921	0.00268392	-0.0992641
469	Rps6ka2	1.82059	-1.64709	-0.0667887	-0.0848489
482	Rras2	-4.01389	1.58635	-0.126601	-0.203222
483	Rsf1	4.90274	3.20548	-0.08133	-0.152336
484	Rsu1	13.6693	-3.8637	-0.0981691	-0.043847
96	Rtel1	7.32027	-7.83484	-0.137921	-0.223389
217	Scpep1	15.0152	17.9094	-0.35976	-0.0276812
389	Sdhd	-7.23999	-3.38024	0.0260687	-0.162405
520	Senp1	4.61214	0.0520486	0.0105268	0.0226783
440	Sept2	-6.23167	-0.957138	-0.078992	-0.130639
115	Serinc3	5.08176	-5.84238	-0.100853	1.18025
253	Sesn1	12.7309	5.75546	-0.0203743	0.00492385
527	Setx	2.85269	-4.00193	-0.0466708	-0.0354102
252	Sh3rf1	2.06502	-4.31192	-0.109509	-0.0612229
245	Si	1.44609	4.05739	0.0286898	0.0817937
374	Slc15a1	-8.79185	1.31649	-0.0933554	-0.12494
58	Smarcc1	-11.581	-12.2442	0.0013939	-0.0657132
224	Smurf1	3.01507	0.761651	-0.0931388	-0.300794
534	Snta1	5.87387	5.30145	-0.103932	-0.29433
231	Sos1	3.29672	3.10072	-0.0128204	-0.0776626
108	Sox13	-2.14947	-0.618995	0.0268781	0.0339042
127	Sp1	-4.08444	1.58218	-0.13823	-0.390036
61	Sp2	1.35417	-10.5008	-0.194933	-0.180069
478	Sparc	-7.90167	-6.84071	0.023419	-0.0722558
532	Spna2	10.5852	13.585	-0.0373926	-0.154564
57	Sqstm1	-13.6204	-17.9997	0.120191	-0.0501738
511	Srpk1	-2.7668	-5.89068	-0.350031	0.0311349
465	Steap3	0.344726	-7.21888	0.0706532	0.0594874
22	Stk4	-1.62217	-9.36052	-0.0273181	0.0290693
146	Stmn2	-0.629298	-6.53532	-0.302588	-0.154789
99	Stra13	1.60242	3.48742	-0.00318405	-0.202211
60	Strada	-9.09114	-9.03555	-0.213223	-0.29956
125	Sumo1	9.27021	7.32949	-0.116274	-0.283982
249	Tbc1d1	0.741846	-0.707399	-0.0483791	-0.0494879
447	Tbc1d25	1.07695	-0.279142	-0.0265696	-0.0626016
143	Tceb1	10.7846	-2.34397	0.0273517	0.12538
142	Tcof1	8.14646	13.9515	-0.104819	-0.113779
495	Tdgf1	-6.29956	-0.954734	-0.0464087	-0.29278
171	Tdp1	-0.824998	-10.7949	0.00165549	-0.0116585
193	Tead1	-1.52764	3.27729	0.0266356	-0.178994
63	Tfdp1	6.7247	8.37645	-0.115775	-0.196307
75	Tfg	-3.26185	-14.3472	-0.0524564	-0.22327
107	Tfpi	-7.49778	-0.403297	0.000399758	-0.104586
140	Thrap3	18.9836	10.2429	-0.269538	-0.408228
62	Tk1	-14.6067	1.4577	0.0830297	-0.0283932
68	Tle6	3.64561	-14.3004	-0.045881	0.0700882
375	Tmpo	2.59387	-2.74469	0.0123676	-0.160737
441	Tnfaip8	-12.0377	-11.1829	0.345919	0.140661
437	Tnfrsf8	4.8116	-5.94574	-0.103823	0.049871
388	Top3a	1.81924	-7.28699	-0.210822	0.0952069
192	Topors	15.8745	-4.30434	-0.113134	-0.129008
77	Tpr	-1.70836	-6.32289	0.140101	0.0679605
49	Trap1	-6.3745	-9.19161	0.0733474	-0.13498
521	Trappc2	0.359231	-8.18879	0.0380347	0.0267255
254	Trim24	-9.95709	-0.397553	0.176452	0.0679986
248	Trim33	4.38135	1.19555	-0.0248139	-0.111552
43	Trp53	-3.80506	-9.40078	0.0791412	-0.00150985
136	Tsc22d1	-0.113396	0.76246	0.0245722	0.0216533
103	Ttl	18.3611	12.2947	-0.0560567	-0.079245
65	Ube2c	-2.16133	-16.6222	-0.137654	-0.0539281
486	Ube2d1	6.93715	0.211806	0.176103	-0.0190495
408	Ube2i	1.73582	5.61571	-0.0451856	-0.171279
472	Ubqln1	0.950377	1.52056	0.0611961	0.00353282
428	Ubr5	0.177875	2.46194	-0.0581196	-0.289653
454	Uck2	-5.31232	-1.55295	0.103126	-0.0141458
425	Ufc1	-10.7602	-1.86637	0.078253	0.0958261
48	Ugcrh	-2.39412	-0.711797	0.0415315	-0.14691
494	Uqcrq	-6.73146	-9.714	-0.0767945	-0.124266
50	Urrc2	-4.62496	-6.94332	0.0220945	-0.0310091
405	Usp1	11.9702	0.843313	-0.0889126	-0.0474041
93	Utrn	7.49318	10.6955	-0.315398	-0.392048
229	Vamp10	6.06833	6.53848	0.174247	-0.186113
203	Vamp11	2.96179	-7.93083	-0.126919	-0.328132
313	Vamp12	-2.35429	-7.46861	0.153163	0.0701631
506	Vamp12	-22.0741	-13.9255	0.228552	0.27253
362	Vamp6	3.23056	-0.836919	-0.00336558	-0.171046
205	Vamp7	-0.832238	-2.68309	0.0708875	0.10429
316	Vamp8	-5.06556	-8.95666	-0.00768048	-0.0207571
347	Vamp8	3.18147	-4.55146	-0.0585452	-0.162027
499	Vav2	8.68948	-12.5508	-0.320532	-0.0990466
436	Vcan	-2.98218	-3.92449	0.0834398	0.362059
442	Vps24	-5.86191	-8.10911	0.0103478	0.0209061
82	Wapal	5.46542	-12.5502	-0.0640785	0.052428
257	Wsb2	4.60974	-7.65367	-0.111491	0.0507263
144	Xpc (Rad4)	3.89059	-3.83276	-0.0486802	-0.0696755
215	Xrcc4	-3.46639	-3.58541	0.0697259	-0.199376
201	Ywhah	-0.995428	-4.73264	0.0594342	0.215401
101	Zbtb7c	2.05349	-17.6738	-0.0216721	-0.0224199
149	Zfp91	10.2501	12.2205	-0.0677501	-0.168384
357	Zmat3	8.83546	-9.16869	-0.132408	-0.0487068
246	Zmynd8	-3.78753	-6.6239	0.0645804	0.0827236
134	Zw10	-1.50382	6.68595	-0.0264895	-0.0770359
