# Supplementary material for: Functional Genomics Screening Utilizing Mutant Mouse Embryonic Stem Cells Identifies Novel Radiation-Response Genes
Source: PLoS One. 2015 Apr 8;10(4):e0120534. doi: 10.1371/journal.pone.0120534 (PMC4390347; doi:10.1371/journal.pone.0120534)
Supplement: S2 Table — (XLSX) [file pone.0120534.s004.xlsx]

## Sheet: Sheet1
Supplementary Table2: Secondary Assay Data
	Dose Response										Time Course
	Change in % viability					Fold Change in B-Gal					Change in % viability				Fold Change in B-Gal
	0.5	2	4	10	15	0.5	2	4	10	15	4	6	24	48	4	6	24	48
Kif 22	-7.78597	-8.96581	-7.18011	-1.96482	0.124607	1.13805	1.11636	1.02785	-1.56839	-3.36347	-0.0794168	-2.12499	5.06699	-2.59297	12.5918	0.47059	-0.197356	0.385658
Wapal	-0.955863	-3.34592	-7.94329	-7.32098	-4.75633	-1.1232	-1.07665	-1.08303	-1.44845	-2.05097	-4.47892	0.854052	-1.9627	5.20562	0.223268	-1.17089	0.509501	-0.1921
Gspt1	-4.3248	0.639024	-5.79621	-15.2595	-11.8397	1.26207	-1.45983	-1.18903	-1.33099	-1.62435	-3.7182	6.15973	2.22946	1.65314	0.268947	-0.162345	-0.448539	1.08598
Rbpms	2.34696	8.89997	-7.53031	-12.3439	-6.73693	-1.2438	-1.97126	-1.01095	-1.37206	-1.94565	-3.84163	2.42201	7.74831	-1.50635	0.260306	-0.41288	-0.12906	0.663858
Ing4	0.781341	5.52294	-7.31365	-9.695	-6.8678	1.04474	-1.52206	1.04549	-1.98218	-3.02567	0.927359	2.02941	-4.15718	-0.549899	-1.07833	-0.492753	0.240548	1.15454
Dpagt1	0.483208	7.29558	-3.67263	-9.50682	-3.34907	-1.17394	-1.79709	-1.65439	-2.0043	-3.27813	-0.726697	1.4611	2.41606	14.0849	1.37609	-0.684418	-0.413898	-0.0709979
Bach1	1.11735	5.10944	-5.99175	-12.4273	-5.09157	-1.02271	-1.49326	-1.18521	-1.40695	-1.63767	-2.04174	-3.81729	1.98537	-3.95675	0.489778	0.261966	-0.503685	1.15973
Klf8	12.1521	11.1727	-1.94411	-7.99609	-2.34945	-1.57708	-1.77218	-1.24944	-1.46681	-2.53503	-2.26306	-0.782727	5.29222	-4.16516	0.44188	1.27758	-0.188957	1.00275
Cdc25c	3.4997	8.12649	-15.6042	-14.9409	7.62308	-1.36751	-1.51964	1.31989	1.3949	-1.47231	-4.54962	-5.39943	2.41455	-6.34306	1.08743	0.185205	-0.414156	1.08174
Dynlrb1	-6.39174	-9.39909	-3.27848	-2.12364	0.105214	2.05919	2.44092	1.513	1.15863	-2.1334	2.91854	-4.54399	-2.3039	-0.692208	-0.342637	0.220071	0.434047	1.44465
Iqgap1	-11.2599	-9.30069	-4.95525	-8.79109	-5.98939	1.60224	1.61314	1.23899	-1.26503	-2.00649	1.77655	0.208329	4.31014	8.08553	-0.562889	-4.80011	-0.232011	-0.123678
Dstn	-4.47547	-10.8146	-9.66614	-8.54312	-2.53535	1.65269	1.87942	1.36878	1.32225	-1.29639	1.56559	0.725049	-0.722602	5.90086	1.30739	1.10573	1.14891	-0.169467
Map2k6	-9.2754	-10.744	-6.74867	-15.7103	-7.80415	1.76483	1.48361	-1.12907	-1.40773	-2.1702	4.90744	4.52939	1.68034	12.7203	-0.203772	-0.22078	-0.595116	-0.0786143
Hnrnpa3	-2.78512	-11.1044	-8.56968	-15.3302	-9.54375	-1.05135	1.18462	-1.13525	-1.2572	-2.29607	4.31205	-2.85872	1.85674	7.37695	-0.231908	1.11187	-0.538579	-0.135557
Atp2b1	-2.39253	-7.06149	-8.20001	-15.4701	-7.471	1.18856	-1.05017	-1.1968	-1.58324	-2.67834	1.02283	0.165849	-2.17433	-1.80528	-0.977682	-6.02957	0.459911	0.553929
Vcan	-5.81206	-6.96469	-7.08653	-10.3648	-3.00176	1.36674	2.27723	1.98348	1.60082	-1.08296	-1.99672	-0.140317	1.13614	-2.21248	1.02709	1.03415	1.48426	2.76364
Bclaf1	1.15776	-3.04791	-7.4336	-13.2258	-8.998	-1.21087	-1.29037	-1.28623	-1.69286	-2.50538	-2.8061	1.8204	2.57014	-0.023938	0.356367	-0.549331	-0.389083	1.06818
Cux1	2.68147	-6.45447	-7.65861	-16.2969	-3.60253	-1.22969	-1.15622	-1.05845	-1.12529	-2.78455	-10.6715	-0.688135	2.41029	-1.56128	1.23499	1.4532	-0.414889	0.640501
